# Supplementary material for: Exome Sequencing of 47 Chinese Families with Cone-Rod Dystrophy: Mutations in 25 Known Causative Genes
Source: PLoS One. 2013 Jun 11;8(6):e65546. doi: 10.1371/journal.pone.0065546 (PMC3679152; doi:10.1371/journal.pone.0065546)
Supplement: Table S1 — Genomic information of the 25 genes referred in this study. This table listed the accession numbers of the genomic DNA, mRNA, and protein for each of the 25 genes. The information is based on human genome reference GRCh37.p10. (XLS) [file pone.0065546.s002.xls]

## Sheet: Sheet1
Table S1. Genomic information of the 25 genes referred in this study
Gene	Genomic DNA	mRNA	Protein
AIPL1	NC_000017.10	NM_014336.3	NP_055151.3
CRX	NC_000019.9	NM_000554.4	NP_000545.1
GUCA1A	NC_000006.11	NM_000409.3	NP_000400.2
GUCY2D	NC_000017.10	NM_000180.3	NP_000171.1
PITPNM3	NC_000017.10	NM_031220.3	NP_112497.2
PROM1	NC_000004.11	NM_006017.2	NP_006008.1
PRPH2	NC_000006.11	NM_000322.4	NP_000313.2
RIMS1	NC_000006.11	NM_014989.5	NP_055804.2
SEMA4A	NC_000001.10	NM_022367.3	NP_071762.2
UNC119	NC_000017.10	NM_005148.3	NP_005139.1
ABCA4	NC_000001.10	NM_000350.2	NP_000341.2
ADAM9	NC_000008.10	NM_003816.2	NP_003807.1
C8ORF37	NC_000008.10	NM_177965.3	NP_808880.1
CACNA2D4	NC_000012.11	NM_172364.4	NP_758952.4
CDHR1	NC_000010.10	NM_033100.2	NP_149091.1
CERKL	NC_000002.11	NM_201548.4	NP_963842.1
CNGB3	NC_000008.10	NM_019098.4	NP_061971.3
CNNM4	NC_000002.11	NM_020184.3	NP_064569.3
KCNV2	NC_000009.11	NM_133497.3	NP_598004.1
PDE6C	NC_000010.10	NM_006204.3	NP_006195.3
RAX2	NC_000019.9	NM_032753.3	NP_116142.1
RDH5	NC_000012.11	NM_002905.3	NP_002896.2
RPGRIP1	NC_000014.8	NM_020366.3	NP_065099.3
CACNA1F	NC_000023.10	NM_005183.2	NP_005174.2
RPGR	NC_000023.10	NM_000328.2	NP_000319.1
