# Supplementary material for: Exome Sequencing of 47 Chinese Families with Cone-Rod Dystrophy: Mutations in 25 Known Causative Genes
Source: PLoS One. 2013 Jun 11;8(6):e65546. doi: 10.1371/journal.pone.0065546 (PMC3679152; doi:10.1371/journal.pone.0065546)
Supplement: Table S2 — Sequences of primers used in this study. This table listed 52 primers used to amplify the genomic fragments with variants detected by exome sequencing. (XLS) [file pone.0065546.s003.xls]

## Sheet: primers
Table S2. Sequences of primers used in this study
Primer name	Primer sequence (5'-3')	Size of amplicons	Annealing temperature (℃)
ABCA4-94471025-248bp-F	tttttcttgcagTATTTTAACCAA	248	61-54
ABCA4-94471025-248bp-R	cgcttcagtttctcatctcca
ABCA4-94490539-427bp-F1	GGAGTGACGCCATTCTG	427	65-58
ABCA4-94490539-427bp-R1	TCTACTGCCCTGATCATACATAA
ABCA4-94517225-419bp-F	CTGGGAGCCTGAGAATAGC	419	65-58
ABCA4-94517225-419bp-R	ACACAGGGCCCAGCAACT
ABCA4-E37-60517-495bp-F	aatgtccaggggaggttttc	495	65-58
ABCA4-E37-60517-495bp-R	agggctgggaagctagatgt
AIPL1-E3-FW	gcatagtgagggagcaggat	440	65-58
AIPL1-E3-RV	tggcttatgaaccctctcgt
CACNA1F-49076127-293bp-F	cagACATGGAGGAGGAGGAG	293	56
CACNA1F-49076127-293bp-R	cagggattccaagggataca
CACNA1F-49079494-250bp-F	cccctcccatttctgctg	250	61-54
CACNA1F-49079494-250bp-R	cccatggtctccagatccta
CNGB3-87588047-250bp-F	GTGGAGGAAGAACCCCACTC	250	65-58
CNGB3-87588047-250bp-R	TTCTCAAGGGTCCCAGCAT
CNGB3-87591063-286bp-F	ggtacccattgaaactacacagg	286	65-58
CNGB3-87591063-286bp-R	ttacCTGAGCTGCTTGCTCTC
CNGB3-87616327-538bp-F	TGTTCTTTGCTTCCTTCATT	538	56
CNGB3-87616327-538bp-F	AACCCTCCAAACCTCTTCT
CNGB3-87755726-340bp-F	AAGGCACAGTCATAAATACAGAG	340	65-58
CNGB3-87755726-340bp-R	GAAGATAAGCCCGACACAGT
PDE6C-95386462-248bp-F2	tgaaaaatgatttctttgggaaa	248	61-54
PDE6C-95386462-248bp-R2	GTCCAGTGGTCTGCAGGAG
PDE6C-95405804-430bp-F	atggcatgttgttttccttc	430	61-54
PDE6C-95405804-430bp-R	tagcctcctttcctctttacatt
PDE6C-95422794/940--400bp-F	gctctgagtgctgtaacaattcc	400	65-58
PDE6C-95422794/940--400bp-R	ctaatcggcctgttaaaatgat
PITPNM3-6360954/1023-365bp-F	catggcttggagtctaccaga	365	61-54
PITPNM3-6360954/1023-365bp-R	atgggggaatgaacaaatga
PITPNM3-6377833/911-400bp-F	ggccagtgctgactgtaggt	590	65-58
PITPNM3-6377833/911-400bp-R	acacggtggccctagtga
PROM1-16040629-549bp-F	GCTGTATGCGGTTTGCTGGTAA	549	65-58
PROM1-16040629-549bp-R	CCGCTTTTGAACTTTCTGCTATGG
PROM1-E16-74989-590bp-F	ggaagaaggaaactggcttg	590	65-58
PROM1-E16-74989-590bp-R	tggtctaagcgagcacttca
PROM1-E19-65544-590bp-F	ttggagcagctgttagagca	590	65-58
PROM1-E19-65544-590bp-R	actcctttgctcctgctgtg
RIMS1-72943521-479bp-F	TTCATTCCAGTGATTCAAGT	479	61-54
RIMS1-72943521-479bp-R	AACCAAACATCTCAATCTTAC
RIMS1-72960081-498bp-F	cctgccagttgtaggttatg	498	65-58
RIMS1-72960081-498bp-R	caacacttgagggacttctt
RIMS1-73017051-248bp-F	ggcttccattatgtgtttttgc	248	65-58
RIMS1-73017051-248bp-R	cggcccaaatgataacttct
RPGR-691/775/791/846-936-F4	GTGGAGGGAGAACGTGAAAA	936	65-58
RPGR-691/775/791/846-936-R4	TTCTTCGCCTGTCTCCTGAT
RPGR-E7-22752-681bp-F	ttccctgacttatgtgccttg	681	65-58
RPGR-E7-22752-681bp-R	catcggcctattgtgaggtt
RPGRIP1-E16-FW	gtttgcaggcaggtgaagat	590	65-58
RPGRIP1-E16-RV	tgtttcaagcaagtaatcaaagaaa
RPGRIP1-E5-FW	gattttcctcgacatgtaccaa	468	65-58
RPGRIP1-E5-RV	cgagggactccgtgtctact
